# Supplementary material for: Antenatal Psychosocial Resources and Obstetric Context Associated with Clinically Diagnosed Postpartum Depression: A Prospective Cohort Study
Source: Healthcare (Basel). 2026 Jul 17;14(14):2156. doi: 10.3390/healthcare14142156 (PMC13410205; doi:10.3390/healthcare14142156)
Supplement: Supplementary file 1 [file healthcare-14-02156-s001.zip]

Archive with 1 entries (1 files):
- healthcare-4409100-supplementary.pdf
